# Supplementary material for: Probiotic mediated intestinal microbiota and improved performance, egg quality and ovarian immune function of laying hens at different laying stage
Source: Front Microbiol. 2023 Jan 24;14:1041072. doi: 10.3389/fmicb.2023.1041072 (PMC9902371; doi:10.3389/fmicb.2023.1041072)
Supplement: Supplementary file 6 [file Table_1.XLSX]

## Sheet: Table S1
Table S1. Operational taxonomic units and diversity indices from chicken cecal samples in different study group
Group ID	Valid Tags	Valid Bases (M)	OTUs	chao1	shannon	simpson
CD1	68742	28.64	832	836.101	6.97592	0.962143
CD2	65375	27.2	895	898.955	7.05074	0.968101
CD3	65084	27.08	818	821.991	6.9787	0.971916
CS1	63609	26.49	773	774.152	7.17385	0.978108
CS2	65070	27.08	644	644.444	7.13345	0.979651
CS3	65353	27.21	854	847.386	7.34832	0.98127
GD1	65268	27.04	1631	1632.37	8.93268	0.995326
GD2	65547	27.14	1564	1565.32	8.89832	0.995224
GD3	67963	28.15	1586	1593.11	8.90892	0.995309
GS1	63148	26.02	1312	1314.06	8.67534	0.993953
GS2	62088	25.75	1311	1312	8.69401	0.994334
GS3	64241	26.67	1386	1388.63	8.69464	0.993949
HD1	63589	26.39	1409	1409.06	8.97189	0.99631
HD2	62158	25.79	1444	1444	9.01041	0.99631
HD3	66230	27.47	1418	1423.52	8.94317	0.996044
HS1	65674	27.23	1409	1410.75	8.81201	0.995131
HS2	66331	27.51	1302	1303.58	8.75531	0.99509
HS3	66401	27.54	1361	1363.6	8.78483	0.995164
OTUs: The number of reads; Chao 1: richness estimator; Shannon: diversity estimator; Simpson: calculated at the 97% similarity level. CD: Control group at early laying period-23w; CS: Probiotics supplementation group at early laying period-23w; GD: Control group at peak laying period-27w; GS: Probiotics supplementation group at peak laying period-27w; HD: Control group at late laying period-58w; …

## Sheet:  Table S2
Table S4. Top thirty Kyoto Encyclopedia Genes and Genomes (KEGG) pathway enrichment analyses with p<0.05 of the genus of cecal microbiota
KEGG Pathways	Early laying (23w)
	NC-mean	PC-mean	p value	sig
Amino Acid Metabolism	0.1002	0.101387	0.00107995	**
Cancers	0.00110946	0.00114817	0.029012	*
Cardiovascular Diseases	4.87067e-06	8.40043e-06	0.00223964	**
Energy Metabolism	0.0641638	0.0633033	0.0177884	*
Enzyme Families	0.0224501	0.0223199	0.0363841	*
Excretory System	0.000130704	0.000180721	0.000383738	***
Folding, Sorting and Degradation	0.0315649	0.0312933	0.0446148	*
Genetic Information Processing	0.0272465	0.0278356	0.00743932	**
Immune System	0.00104125	0.00104874	0.0337731	*
Immune System Diseases	0.000417466	0.000455396	0.00330034	**
Metabolic Diseases	0.0011285	0.00119268	0.00137002	**
Nervous System	0.00119161	0.00122579	0.0193743	*
Neurodegenerative Diseases	0.00115148	0.00106513	0.00696392	**
Nucleotide Metabolism	0.0479123	0.0475401	0.0168088	*
Poorly Characterized	0.0491535	0.0489141	0.00639082	**
Replication and Repair	0.103569	0.102659	0.00107116	**
Signaling Molecules and Interaction	0.00268837	0.00258682	0.0485698	*
Transport and Catabolism	0.00460578	0.00432238	0.0259339	*
Xenobiotics Biodegradation and Metabolism	0.0115069	0.0109538	0.00119417	**
KEGG Pathways	Peak laying (27w)
	NC-mean	PC-mean	p value	sig
Amino Acid Metabolism	0.0992159	0.098289	0.0288191	*
Carbohydrate Metabolism	0.0998445	0.101031	0.00275239	**
Cardiovascular Diseases	2.01489e-05	3.02762e-05	0.0127933	*
Cell Motility	0.0173763	0.0188002	0.00017924	***
Cellular Processes and Signaling	0.0415273	0.0411062	0.00102392	**
Enzyme Families	0.0232579	0.0229102	0.00828624	**
Folding, Sorting and Degradation	0.0305797	0.0300504	0.00321137	**
Genetic Information Processing	0.0282105	0.0279162	0.0114678	*
Immune System	0.00105663	0.00101898	0.00333742	**
Immune System Diseases	0.000439972	0.000419246	0.0104983	*
Metabolic Diseases	0.00114596	0.00111071	0.00012627	***
Metabolism	0.0199155	0.0205355	0.000296042	***
Metabolism of Cofactors and Vitamins	0.0429962	0.0434956	0.0402807	*
Metabolism of Other Amino Acids	0.0148659	0.0146556	0.00617231	**
Metabolism of Terpenoids and Polyketides	0.0151539	0.0147367	0.00541196	**
Nervous System	0.00112295	0.00108714	0.0105575	*
Neurodegenerative Diseases	0.00117063	0.00134381	0.000644796	***
Nucleotide Metabolism	0.0481768	0.0473486	7.53955e-05	***
Poorly Characterized	0.0477624	0.0487501	0.0030477	**
Replication and Repair	0.105239	0.103313	0.000772715	***
Signal Transduction	0.0137742	0.0147306	7.30214e-06	***
Signaling Molecules and Interaction	0.00210103	0.00212282	0.0150582	*
Transcription	0.0266492	0.0261403	0.0189759	*
Translation	0.0678653	0.0662081	0.000651834	***
Xenobiotics Biodegradation and Metabolism	0.0110726	0.011875	0.000392978	***
KEGG Pathways	Late laying (58w)
	NC-mean	PC-mean	p value	sig
Amino Acid Metabolism	0.0989411	0.0969662	0.0122132	*
Biosynthesis of Other Secondary Metabolites	0.00990769	0.00943548	0.0223229	*
Carbohydrate Metabolism	0.101163	0.100342	0.0293808	*
Cell Growth and Death	0.00650085	0.00653031	0.0494863	*
Cellular Processes and Signaling	0.0419394	0.0412961	0.0198713	*
Endocrine System	0.00366125	0.00339559	0.00365005	**
Enzyme Families	0.0230071	0.0233663	0.00113731	**
Excretory System	0.000142523	0.000112597	4.43648e-06	***
Genetic Information Processing	0.027875	0.0285504	7.40793e-05	***
Glycan Biosynthesis and Metabolism	0.027752	0.0262039	0.0199915	*
Immune System	0.00105297	0.0010146	0.0223314	*
Immune System Diseases	0.000424263	0.0004341	0.00040632	***
Metabolic Diseases	0.00111485	0.00114375	6.42352e-06	***
Metabolism	0.020334	0.0199424	0.000558588	***
Metabolism of Cofactors and Vitamins	0.0436006	0.0420826	0.00102625	**
Metabolism of Terpenoids and Polyketides	0.0148184	0.0150639	0.00378743	**
Neurodegenerative Diseases	0.00120917	0.00117509	0.0359843	*
Nucleotide Metabolism	0.0478473	0.0488538	2.37176e-05	***
Poorly Characterized	0.0481568	0.0486741	0.00499015	**
Replication and Repair	0.104415	0.105891	0.00152243	**
Signaling Molecules and Interaction	0.00220235	0.00210475	0.0056893	**
Transcription	0.0259413	0.0267534	0.00220819	**
Translation	0.0665452	0.0682435	0.000441929	***
Transport and Catabolism	0.0036594	0.00321446	0.00798737	**
* represent p<0.05; ** represent p<0.01, *** represent p<0.001; NC: Control group; PC: Probiotics supplementation group.

## Sheet: Table S3
Table S5. Relative abundances of nine potential phenotypes predicted by BugBase in NC an PC group at different laying period
Phenotypes	Time	NC/proportion	PC/proportion	P
Aerobic	Early laying period (23w)	0.0036	0.0037	0.0074
	Peak laying period (27w)	0.0095	0.0158
	Late laying period (58w)	0.0138	0.0228
Anaerobic	Early laying period (23w)	0.9289	0.9358	0.0076
	Peak laying period (27w)	0.9311	0.9231
	Late laying period (58w)	0.9086	0.906
Contains mobile elements	Early laying period (23w)	0.5125	0.5932	0.0324
	Peak laying period (27w)	0.619	0.6106
	Late laying period (58w)	0.6189	0.6234
Facultatively anaerobic	Early laying period (23w)	0.0179	0.0202	0.0372
	Peak laying period (27w)	0.0219	0.0203
	Late laying period (58w)	0.015	0.0284
Forms biofilms	Early laying period (23w)	0.0739	0.0464	0.0071
	Peak laying period (27w)	0.0599	0.1184
	Late laying period (58w)	0.0769	0.109
Gram-negative	Early laying period (23w)	0.55	0.5144	0.0119
	Peak laying period (27w)	0.4243	0.4367
	Late laying period (58w)	0.4418	0.4151
Gram-positive	Early laying period (23w)	0.4499	0.4856	0.0119
	Peak laying period (27w)	0.5757	0.5633
	Late laying period (58w)	0.5582	0.5849
Potentially pathogenic	Early laying period (23w)	0.6786	0.6385	0.0087
	Peak laying period (27w)	0.5496	0.5033
	Late laying period (58w)	0.555	0.54
Stress tolerant	Early laying period (23w)	0.9563	0.9777	0.0081
	Peak laying period (27w)	0.9663	0.9288
	Late laying period (58w)	0.9427	0.9443
NC: Control group; PC: dietary probiotics supplementary group
